# Supplementary material for: Simulated Wildfire Smoke Significantly Alters Sperm DNA Methylation Patterns in a Murine Model
Source: Toxics. 2021 Aug 27;9(9):199. doi: 10.3390/toxics9090199 (PMC8473101; doi:10.3390/toxics9090199)
Supplement: Supplementary file 1 [file toxics-09-00199-s001.zip]

Archive with 1 entries (1 files):
- toxics-1330915-supplementary.xls
