# Supplementary material for: Simulated Wildfire Smoke Significantly Alters Sperm DNA Methylation Patterns in a Murine Model
Source: Toxics. 2021 Aug 27;9(9):199. doi: 10.3390/toxics9090199 (PMC8473101; doi:10.3390/toxics9090199)
Supplement: Supplementary file 1 [file toxics-09-00199-s001.zip › toxics-1330915-supplementary.xls]

## Sheet: Sheet1
Term name	Binom Rank	Binom Raw P-Value	Binom FDR Q-Val	Binom Fold Enrichment	Binom Observed Region Hits	Binom Region Set Coverage	Hyper Rank	Hyper FDR Q-Val	Hyper Fold Enrichment	Hyper Observed Gene Hits	Hyper Total Genes	Hyper Gene Set Coverage
GO BIOLOGICAL PROCESS
foregut morphogenesis	102	7.9595e-07	0.00010215	3.5016	22	0.0066	421	0.00198	3.7369	9	12	0.0021
negative regulation of transforming growth factor beta receptor signaling pathway	110	1.7783e-06	0.00021162	2.4503	36	0.0108	757	0.033091	1.8684	21	56	0.0049
adherens junction organization	111	1.9625e-06	0.00023144	2.5146	34	0.0102	800	0.042957	1.9698	17	43	0.004
negative regulation of cellular response to transforming growth factor beta stimulus	112	2.1121e-06	0.00024686	2.4311	36	0.0108	789	0.040896	1.8357	21	57	0.0049
male meiosis	124	4.8561e-06	0.00051263	3.0291	23	0.0069	610	0.013393	2.0122	21	52	0.0049
embryonic foregut morphogenesis	130	6.7553e-06	0.00068021	3.2658	20	0.006	523	0.0060147	3.6237	8	11	0.0019
non-canonical Wnt signaling pathway	140	1.3057e-05	0.0012208	2.4421	30	0.009	320	0.00031487	2.7048	19	35	0.0044
regulation of cAMP-mediated signaling	149	2.0894e-05	0.0018356	2.6256	25	0.0075	563	0.0088192	2.5909	13	25	0.003
regulation of stem cell population maintenance	180	5.8179e-05	0.0042309	2.3647	27	0.0081	634	0.017832	2.2648	15	33	0.0035
positive regulation of miRNA metabolic process	224	0.00016334	0.0095453	4.7329	9	0.0027	735	0.028929	4.1521	5	6	0.0012
paraxial mesoderm morphogenesis	225	0.00016457	0.0095746	2.5818	20	0.006	497	0.0044747	3.4494	9	13	0.0021
trophectodermal cell differentiation	227	0.00017056	0.0098351	2.5062	21	0.0063	433	0.0023751	2.7902	14	25	0.0033
regulation of miRNA metabolic process	229	0.00018589	0.010626	4.2055	10	0.003	679	0.024151	3.7369	6	8	0.0014
nephron tubule formation	232	0.00019722	0.011128	2.0907	30	0.009	543	0.0076528	2.8846	11	19	0.0026
paraxial mesoderm development	246	0.00022847	0.012157	2.3393	23	0.0069	739	0.028859	2.4913	11	22	0.0026
nodal signaling pathway	278	0.00039171	0.018444	2.9701	14	0.0042	761	0.034444	3.1707	7	11	0.0016
Wnt signaling pathway, planar cell polarity pathway	284	0.00041924	0.019323	2.3965	20	0.006	724	0.028559	2.3916	12	25	0.0028
lung-associated mesenchyme development	289	0.00046254	0.02095	2.5946	17	0.0051	523	0.0060147	3.6237	8	11	0.0019
branching involved in mammary gland duct morphogenesis	301	0.00057795	0.025134	2.0706	26	0.0078	715	0.027298	2.3133	13	28	0.003
positive regulation of adherens junction organization	328	0.00078518	0.031335	2.3331	19	0.0057	563	0.0088192	2.5909	13	25	0.003
bronchus development	360	0.0010355	0.037652	2.6814	14	0.0042	636	0.018134	3.4878	7	10	0.0016
cell-substrate junction assembly	362	0.0010693	0.038665	2.1235	22	0.0066	763	0.034413	2.1799	14	32	0.0033
regulation of interleukin-8 secretion	379	0.0012514	0.043222	2.5265	15	0.0045	739	0.028859	2.4913	11	22	0.0026
negative regulation of oligodendrocyte differentiation	395	0.0014825	0.04913	2.3262	17	0.0051	599	0.012972	3.3217	8	12	0.0019
GO CELLULAR COMPONENT
actin filament bundle	32	3.9971e-06	0.0002116	2.1704	43	0.0129	68	0.014927	1.8429	27	73	0.0063
actomyosin	44	1.7936e-05	0.00069053	2.0557	42	0.0126	73	0.02832	1.7701	27	76	0.0063
brush border	21	5.6176e-09	4.5315e-07	2.2687	63	0.0188	34	0.0006282	1.863	43	115	0.01
junctional membrane complex	83	0.0014208	0.028998	3.4822	9	0.0027	62	0.010323	4.2707	6	7	0.0014
myosin complex	35	5.7705e-06	0.00027929	2.183	41	0.0123	50	0.0034583	1.993	28	70	0.0065
GO MOLECULAR FUNCTION
glucocorticoid receptor binding	39	1.5641e-05	0.0016567	2.9784	21	0.0063	51	0.013761	3.4494	9	13	0.0021
delayed rectifier potassium channel activity	63	0.00020903	0.013707	2.6077	19	0.0057	32	0.00086493	3.4091	13	19	0.003
